# Supplementary material for: Welcome to 310 Environmental Working Group! A Group Project That Places Students in the Role of Consultants Helping Businesses Choose the Most Climate Friendly Fluorinated Gas
Source: J Chem Educ. 2024 Sep 6;101(10):4203–13. doi: 10.1021/acs.jchemed.4c00479 (PMC11465463; doi:10.1021/acs.jchemed.4c00479)
Supplement: Supplementary file 1 — ed4c00479_si_001.zip [file ed4c00479_si_001.zip]

Archive with 80 entries (72 files):
- Supporting Information/
- Supporting Information/.DS_Store
- __MACOSX/Supporting Information/._.DS_Store
- Supporting Information/Statement of Work and Sample Contracts/
- Supporting Information/Assignment 1/
- Supporting Information/QM Calculation Details and class presentation/
- Supporting Information/Presentation and Report guidelines and rubrics/
- Supporting Information/Assignment 4/
- Supporting Information/Assignment 3/
- Supporting Information/CHM310 Fall 2018 Syllabus.pdf
- __MACOSX/Supporting Information/._CHM310 Fall 2018 Syllabus.pdf
- Supporting Information/Candidate Compounds and Details.xlsx
- __MACOSX/Supporting Information/._Candidate Compounds and Details.xlsx
- Supporting Information/Assignment 2/
- Supporting Information/Statement of Work and Sample Contracts/310 EWG Group 1 Hospital.docx
- __MACOSX/Supporting Information/Statement of Work and Sample Contracts/._310 EWG Group 1 Hospital.docx
- Supporting Information/Statement of Work and Sample Contracts/310 EWG Group 2 Car.docx
- __MACOSX/Supporting Information/Statement of Work and Sample Contracts/._310 EWG Group 2 Car.docx
- Supporting Information/Statement of Work and Sample Contracts/310 EWG Group 3 Spray.docx
- __MACOSX/Supporting Information/Statement of Work and Sample Contracts/._310 EWG Group 3 Spray.docx
- Supporting Information/Statement of Work and Sample Contracts/310 EWG Statement of Work.docx
- __MACOSX/Supporting Information/Statement of Work and Sample Contracts/._310 EWG Statement of Work.docx
- Supporting Information/Assignment 1/CHM310 ICP Assignment 1 Answer Key Fall 2018.xlsx
- Supporting Information/Assignment 1/310 EWG Assignment 1 Fall 2018.docx
- __MACOSX/Supporting Information/Assignment 1/._310 EWG Assignment 1 Fall 2018.docx
- Supporting Information/Assignment 1/310 EWG Assignment 1 Fall 2018 Solutions.docx
- __MACOSX/Supporting Information/Assignment 1/._310 EWG Assignment 1 Fall 2018 Solutions.docx
- Supporting Information/Assignment 1/310 EWG Assignment 1 Fall 2018 Report Sheet.docx
- __MACOSX/Supporting Information/Assignment 1/._310 EWG Assignment 1 Fall 2018 Report Sheet.docx
- Supporting Information/QM Calculation Details and class presentation/Calculating IR chm310_w16 .pdf
- __MACOSX/Supporting Information/QM Calculation Details and class presentation/._Calculating IR chm310_w16 .pdf
- Supporting Information/QM Calculation Details and class presentation/Calculating IR chm310.pdf
- __MACOSX/Supporting Information/QM Calculation Details and class presentation/._Calculating IR chm310.pdf
- Supporting Information/QM Calculation Details and class presentation/Quantum Mechanics and Spectroscopy CHM310.pdf
- __MACOSX/Supporting Information/QM Calculation Details and class presentation/._Quantum Mechanics and Spectroscopy CHM310.pdf
- Supporting Information/Presentation and Report guidelines and rubrics/310-EWG Report Rubric.docx
- __MACOSX/Supporting Information/Presentation and Report guidelines and rubrics/._310-EWG Report Rubric.docx
- Supporting Information/Presentation and Report guidelines and rubrics/310-EWG Presentation Guidelines.docx
- __MACOSX/Supporting Information/Presentation and Report guidelines and rubrics/._310-EWG Presentation Guidelines.docx
- Supporting Information/Presentation and Report guidelines and rubrics/310-EWG Report Guidelines.docx
- __MACOSX/Supporting Information/Presentation and Report guidelines and rubrics/._310-EWG Report Guidelines.docx
- Supporting Information/Presentation and Report guidelines and rubrics/310-EWG Presentation Rubric (used for group and peer evaluation).docx
- __MACOSX/Supporting Information/Presentation and Report guidelines and rubrics/._310-EWG Presentation Rubric (used for group and peer evaluation).docx
- Supporting Information/Assignment 4/AW-model.R
- __MACOSX/Supporting Information/Assignment 4/._AW-model.R
- Supporting Information/Assignment 4/310 EWG Assignment 4 Fall 2018.docx
- __MACOSX/Supporting Information/Assignment 4/._310 EWG Assignment 4 Fall 2018.docx
- Supporting Information/Assignment 4/.DS_Store
- __MACOSX/Supporting Information/Assignment 4/._.DS_Store
- Supporting Information/Assignment 4/CHM310_Model_Instructions_Excel_VBA.pptx
- __MACOSX/Supporting Information/Assignment 4/._CHM310_Model_Instructions_Excel_VBA.pptx
- Supporting Information/Assignment 4/data_aw.csv
- __MACOSX/Supporting Information/Assignment 4/._data_aw.csv
- Supporting Information/Assignment 4/CHM310_Model_Instructions_R.pptx
- __MACOSX/Supporting Information/Assignment 4/._CHM310_Model_Instructions_R.pptx
- Supporting Information/Assignment 4/310 EWG Assignment 4 Fall 2018 Level IV Model.xlsm
- __MACOSX/Supporting Information/Assignment 4/._310 EWG Assignment 4 Fall 2018 Level IV Model.xlsm
- Supporting Information/Assignment 4/310 EWG Assignment 4 Fall 2018 Model_sample.xlsm
- __MACOSX/Supporting Information/Assignment 4/._310 EWG Assignment 4 Fall 2018 Model_sample.xlsm
- Supporting Information/Assignment 4/310 EWG Assignment 4 Fall 2018 Report Sheet.docx
- __MACOSX/Supporting Information/Assignment 4/._310 EWG Assignment 4 Fall 2018 Report Sheet.docx
- Supporting Information/Assignment 3/310 EWG Assignment 3 Fall 2018.docx
- __MACOSX/Supporting Information/Assignment 3/._310 EWG Assignment 3 Fall 2018.docx
- Supporting Information/Assignment 3/Generation Scheme Answer key.pdf
- __MACOSX/Supporting Information/Assignment 3/._Generation Scheme Answer key.pdf
- Supporting Information/Assignment 3/310 EWG Assignment 3 Fall 2018 Product Generation Scheme.docx
- __MACOSX/Supporting Information/Assignment 3/._310 EWG Assignment 3 Fall 2018 Product Generation Scheme.docx
- Supporting Information/Assignment 3/310 EWG Assignment 3 Fall 2018 Report Sheet.docx
- __MACOSX/Supporting Information/Assignment 3/._310 EWG Assignment 3 Fall 2018 Report Sheet.docx
- Supporting Information/Assignment 3/ChemDraw Figure Answer Key.pdf
- __MACOSX/Supporting Information/Assignment 3/._ChemDraw Figure Answer Key.pdf
- Supporting Information/Assignment 2/310 EWG Assignment 2 Fall 2018 solutions.docx
- __MACOSX/Supporting Information/Assignment 2/._310 EWG Assignment 2 Fall 2018 solutions.docx
- Supporting Information/Assignment 2/310EWG_Assign_2_RE_values.xlsx
- __MACOSX/Supporting Information/Assignment 2/._310EWG_Assign_2_RE_values.xlsx
- Supporting Information/Assignment 2/310 EWG Assignment 2 Fall 2018 Report Sheet.docx
- __MACOSX/Supporting Information/Assignment 2/._310 EWG Assignment 2 Fall 2018 Report Sheet.docx
- Supporting Information/Assignment 2/310 EWG Assignment 2 Fall 2018.docx
- __MACOSX/Supporting Information/Assignment 2/._310 EWG Assignment 2 Fall 2018.docx
- Supporting Information/Assignment 2/CHM310 Fall 2018 Assign 2 Answer Key.xlsx
