# Supplementary material for: Welcome to 310 Environmental Working Group! A Group Project That Places Students in the Role of Consultants Helping Businesses Choose the Most Climate Friendly Fluorinated Gas
Source: J Chem Educ. 2024 Sep 6;101(10):4203–13. doi: 10.1021/acs.jchemed.4c00479 (PMC11465463; doi:10.1021/acs.jchemed.4c00479)
Supplement: Supplementary file 1 — ed4c00479_si_001.zip [file ed4c00479_si_001.zip › Supporting Information/Candidate Compounds and Details.xlsx]

## Sheet: Compounds
Common Name	Formula	CAS	Lifetime (yr)	Radiative Efficiency	GWP	Details From https://doi.org/10.1002/rog.20013
HFE-347mcc3 (HFE-7000)	CH3OCF2CF2CF3	375-03-1	5	0.37	530	Table 15
HFC-272ca	CH3CF2CH3	420-45-1	2.6	0.07	144	Table 15
HFC-143	CH2FCHF2	430-66-0	3.5	0.13	328	Table 15
HFC-245fa	CHF2CH2CF3	460-73-1	7.7	0.24	858	Table 7
HFE-254cb1	CH3OCF2CHF2	425-88-7	2.5	0.3	301	Table 15
HFE-374pc2	CHF2CF2OCH2CH3	512-51-6	5	0.32	627	Table 11
HFE-236ca	CHF2OCF2CHF2	32778-11-3	20.8	0.58	4240	Table 11
HFE-338pcc13 (HG-01)	CHF2OCF2CF2OCHF2	188690-78-0	12.9	0.89	2910	Table 3
HFC-152a	CH3CHF2	75-37-6	1.5	0.1	138	Table 15
HFC-236fa	CF3CH2CF3	690-39-1	242	0.24	8060	Table 15
HFC-134	CHF2CHF2	359-35-3	9.7	0.19	1120	Table 15
HFC-134a	CH2FCF3	811-97-2	13.4	0.16	1300	Table 7
HFC-125	CHF2CF3	354-33-6	28.2	0.23	3170	Table 7
HFC-329p	CHF2CF2CF2CF3	375-17-7	28.4	0.31	2360	Table 7
HFC-227ea	CF3CHFCF3	431-89-0	38.9	0.26	3350	Table 7
HFC-143a	CH3CF3	420-46-2	47.1	0.16	4800	Table 7
HFC-152	CH2FCH2F	624-72-6	0.4	0.04	16	Table 15
HFC-263fb	CH3CH2CF3	421-07-8	1.2	0.1	76	Table 15
HFC-41	CH3F	593-53-3	2.8	0.02	116	Table 15
HFC-23	CHF3	75-46-7	222	0.18	12400	Table 15
Halon-2311 / Halothane	CHBrClCF3	151-67-7	1	0.18	41	Table 15
2-Chloro-1,1,2-trifluoro-1-methoxyethane	CH3OCF2CHFCl	425-87-6	1.4	0.27	122	Table 15
HFE-449s1 (HFE-7100)	n-C4F9OCH3	163702-07-6	4.7	0.4	421	Table 15
HFC-161	CH3CH2F	353-36-6	0.180822	0.02	4	Table 15
HFE-236fa	CF3CH2OCF3	20193-67-3	7.5	0.38	979	Table 7
HFE-245fa1	CHF2CH2OCF3	84011-15-4	6.6	0.33	828	Table 7
HFC-32	CH2F2	75-10-5	5.2	0.11	677	Table 7
HFE-356pcf3	CHF2OCH2CF2CHF2	35042-99-0	3.5	0.42	446	Table 15
HFE-356mec3	CH3OCF2CHFCF3	382-34-3	3.8	0.33	387	Table 7
HFE-356pcc3	CH3OCF2CF2CHF2	160620-20-2	3.8	0.36	413	Table 7
HFC-245eb	CH2FCHFCF3	431-31-2	3.1	0.2	290	Table 11
HFC-245ea	CHF2CHFCHF2	24270-66-4	3.2	0.16	235	Table 11
HFE-338mmz1	(CF3)2CHOCHF2	26103-08-2	21.2	0.45	2620	Table 15
HFC-43-10mee	CF3CHFCHFCF2CF3	138495-42-8	16.1	0.42	1650	Table 5
HFE-245fa2	CHF2OCH2CF3	1885-48-9	5.5	0.39	812	Table 5
HFE-356pcf2	CHF2CH2OCF2CHF2	50807-77-7	5.7	0.4	719	Table 9
HFE-347pcf2	CHF2CF2OCH2CF3	406-78-0	6	0.52	889	Table 9
HFE-347mcf2	CHF2CH2OCF2CF3	171182-95-9	6.6	0.45	854	Table 9
HFC-347mcf	CHF2OCH2CF2CF3	56860-81-2
HFE-236ea2	CHF2OCHFCF3	57041-67-5	10.8	0.47	1790	Table 11
HFC-245ca	CH2FCF2CHF2	679-86-7	6.5	0.24	716	Table 9
HFC-365mfc	CH3CF2CH2CF3	406-58-6	8.7	0.22	804	Table 15
1,1,2,2-Tetrafluoro-1-(fluoromethoxy)ethane	CH2FOCF2CF2H	37031-31-5	6.2	0.37	871	Table 9
