# Supplementary material for: Welcome to 310 Environmental Working Group! A Group Project That Places Students in the Role of Consultants Helping Businesses Choose the Most Climate Friendly Fluorinated Gas
Source: J Chem Educ. 2024 Sep 6;101(10):4203–13. doi: 10.1021/acs.jchemed.4c00479 (PMC11465463; doi:10.1021/acs.jchemed.4c00479)
Supplement: Supplementary file 1 — ed4c00479_si_001.zip [file ed4c00479_si_001.zip › Supporting Information/Assignment 1/CHM310 ICP Assignment 1 Answer Key Fall 2018.xlsx]

## Sheet: Assignment 1
									C1	C2	kTotal	C1	C2			C1	C2
V atmosphere (cm3)	4.2e+24		Compound	Formula	CAS			MW	Q2			Q3		Q5	Q6	Q7		Q8	Q10(a)	Q10(b)
N av (molecules mol-1)	6.022e+23							g mol-1	k(OH)			%		t (years)	t (years)	Structure	Structure	# collisions	moles	ppb
			Refrigerant 1	CF3CH2OCHFCF3	55605-86-2		C4H3F7O	200.05	1.12734e-14	5.69693e-15	1.69703e-14	66.43	33.57	1.86855	1.83427	CF3C(O)H +CF3C(O)F	CF3C(O)H +CF3C(O)F	17677.9	4.99875	2.94044e-11
Kwok Atkinson F(X)			Refrigerant 2	CHF2CF2OCH2CF3	406-78-0	HFE-347pcf2	C4H3F7O	200.05	3.08553e-16	1.12734e-14	1.15819e-14	2.66409	97.3359	2.73787	2.66491	2C(O)F2 + CF3C(O)H	2C(O)F2 + CF3C(O)H	25902.4	4.99875	2.94044e-11
k prim	1.36e-13
k sec	9.34e-13		Anesthetic 1	(CF3)2CHOCH2F	28523-86-6	Sevoflurane	C4H3F7O	200.055	1.66252e-15	3.86302e-14	4.02928e-14	4.12611	95.8739	0.786985	0.78084	CF3C(O)CF3 + FC(O)H	CF3C(O)CF3 + FC(O)H	7445.51	4.99863	2.94037e-11
k tert	1.94e-12		Anesthetic 2	CHF2OCHFCF3	57041-67-5	Desflurane	C3H2F6O	168.038	2.91411e-15	2.20109e-15	5.1152e-15	56.9697	43.0303	6.19913	5.83727	CF3C(O)F + C(O)F2	CF3C(O)F + C(O)F2	58648.8	5.95103	3.50061e-11
[OH]	1000000
			Propellant 1	(CF3)2CFOCH3	22052-84-2		C4H3F7O	200.05	2.312e-14		2.312e-14	100	0	1.37153	1.35297	CF3C(O)F + C(O)H2 + C(O)F2		12975.8	4.99875	2.94044e-11
Substituents			Propellant 2	CF3CHFCF2OCH3	382-34-3		C4 H4 F6 O	182.06	2.33056e-16	2.312e-14	2.33531e-14	0.997968	99.002	1.35784	1.33965	CF3C(O)F + C(O)F2 + C(O)H2	CF3C(O)F + C(O)F2 + C(O)H2	12846.3	5.49269	3.231e-11
CH3	1
CH2	1.23
F	0.094
CF3	0.071
CHF2	0.13
CH2F	0.61
CHF	0.21
CF2	0.018
OR (alkyl ether)	8.4
C(O)OR (alkyl ester)	0.74
OCF3	0.17
OCF2
OCHF2
OCH2F
OCH2CF3	0.44
OCH(CF3)2
OCHClCF3
Cl	0.38
Br	0.28
CH2Cl	0.36
CHCl2
CHCl
CCl
CCl3	0.069
CF2Cl	0.031
CFCl2	0.044
