# Supplementary material for: Welcome to 310 Environmental Working Group! A Group Project That Places Students in the Role of Consultants Helping Businesses Choose the Most Climate Friendly Fluorinated Gas
Source: J Chem Educ. 2024 Sep 6;101(10):4203–13. doi: 10.1021/acs.jchemed.4c00479 (PMC11465463; doi:10.1021/acs.jchemed.4c00479)
Supplement: Supplementary file 1 — ed4c00479_si_001.zip [file ed4c00479_si_001.zip › Supporting Information/Assignment 4/AW-model.R]

## Set up your workspace

# Import the following packages
install.packages("tidyr")
install.packages("ggplot2")
install.packages("deSolve", repos = "http://R-Forge.R-project.org")

# Open the following packages
library(tidyr)
library(ggplot2)
library(deSolve)

# Set your working directory! 

## List of Constants
{R = 8.314460 # Gas constant in units of Pa m^3 K^-1 mol^-1
Temp = 25 + 273.15 # Standard temperature in K
SA =  1000 * 1000 # Air-water surface area in m^2
VA = SA * 1000 # Volume of air in m^3
VW = SA * 10 # Volume of water in m^3
kw = 0.01/60 # Water mass transfer coefficient in m min^-1
ka = 1/60 # Air mass transfer coefficient in m min^-1
GR = 0.0001/60 # Rainfall rate in m min^-1
OH = 1000000 # Concentration of OH* in air molecules per cm^3
}

## Inputs
{
# Finds and identifies the data table (dt)

dt <- read.csv("data_aw.csv")

# Extracts the KAW for each compound & calculates the overall air-water
  # mass transfer coefficient
KAW <- dt[,"KAW"]
koa <- vector()
for (b in 1:5) {koa[b] <- 1 / ((R * Temp / ka) + (R * Temp * KAW[b] / kw))}

# Extracts the molecular weight of the parent compound
MW_1 <- dt[1,"MW"]

# Specifies all parameters (varibles) used in the model
parameters <- {c(
  R = R,  # Gas constant in units of Pa m^3 K^-1 mol^-1
  Temp = Temp, # Standard temperature in K
  SA = SA, # Surface area between air and water 
  VA = VA, # Volume of air in m^3
  VW = VW, # Volume of water in m^3
  kw = kw, # Water mass transfer coefficient in m min^-1
  ka = ka, # Air mass transfer coefficient in m min^-1
  GR = GR, # Rainfall rate in m min^-1  CHECK UNITS
  OH = OH, # Concentration of OH* in air molecules per cm^3
  MW_1 = dt[1,"MW"],
  KAW_1 = dt[1,"KAW"],
  KAW_2 = dt[2,"KAW"],
  KAW_3 = dt[3,"KAW"],
  KAW_4 = dt[4,"KAW"],
  KAW_5 = dt[5,"KAW"],
  KAW_6 = dt[6,"KAW"],
  KAW_7 = dt[7,"KAW"],
  koh_1 = dt[1,"k_oh"],
  koh_2 = dt[2,"k_oh"],
  koh_3 = dt[3,"k_oh"],
  koh_4 = dt[4,"k_oh"],
  koh_5 = dt[5,"k_oh"],
  koh_6 = dt[6,"k_oh"],
  koh_7 = dt[7,"k_oh"],
  khv_1 = dt[1,"k_hv"],
  khv_2 = dt[2,"k_hv"],
  khv_3 = dt[3,"k_hv"],
  khv_4 = dt[4,"k_hv"],
  khv_5 = dt[5,"k_hv"],
  khv_6 = dt[6,"k_hv"],
  khv_7 = dt[7,"k_hv"],
  kh2o_1 = dt[1,"k_h2o"],
  kh2o_2 = dt[2,"k_h2o"],
  kh2o_3 = dt[3,"k_h2o"],
  kh2o_4 = dt[4,"k_h2o"],
  kh2o_5 = dt[5,"k_h2o"],
  kh2o_6 = dt[6,"k_h2o"],
  kh2o_7 = dt[7,"k_h2o"], 
  koa_1 = koa[1],
  koa_2 = koa[2],
  koa_3 = koa[3],
  koa_4 = koa[4],
  koa_5 = koa[5]
)} }

## Run model

{
# Set initial conditions
initial_m = 10 #kg of parent CFC (X1) present

Eyr = 0  # Years of annual emmissions
Ann_E <- 0 # amount of chemical released every year in kg m-3

y = 100 # number of years to run the simulation
n = 1 + (y*525600)

#initial moles of each chemical
state <- {c(
  X1_g = MW_1 * initial_m,  #initial amount of X1 in air
  X1_aq = 0,
  X2_g = 0,
  X2_aq = 0,
  X3_g = 0,
  X3_aq = 0,
  X4_g = 0,
  X4_aq = 0,
  X5_g = 0,
  X5_aq = 0,
  X6 = 0,
  X7 = 0)}

## Model Calculations
mymodel <- function(t, state, parameters) {
  with(as.list(c(state, parameters)), {
    N1 <- (GR * SA * (X1_g/VA)/KAW_1) +
      (((X1_g/VA )/(1/(R*Temp))) - ((X1_aq/VW )/(1/(R*Temp*KAW_1))) * SA * koa_1)
    N2 <- (GR * SA * (X2_g/VA)/KAW_2) + 
      (((X2_g/VA )/(1/(R*Temp))) - ((X2_aq/VW )/(1/(R*Temp*KAW_2))) * SA * koa_2)
    N3 <- (GR * SA * (X3_g/VA)/KAW_3) + 
      (((X3_g/VA )/(1/(R*Temp))) - ((X3_aq/VW )/(1/(R*Temp*KAW_3))) * SA * koa_3)
    N4 <- (GR * SA * (X4_g/VA)/KAW_4) + 
      (((X4_g/VA )/(1/(R*Temp))) - ((X4_aq/VW )/(1/(R*Temp*KAW_4))) * SA * koa_4)
    N5 <- (GR * SA * (X5_g/VA)/KAW_5) + 
      (((X5_g/VA )/(1/(R*Temp))) - ((X5_aq/VW )/(1/(R*Temp*KAW_5))) * SA * koa_5)
    if (t <= Eyr * 525600) {E = Ann_E / {MW_1/1000} * VA /525600} else {E = 0 }
    
    #X1 Equations
    dX1_g <- E - N1 - X1_g * koh_1 * OH
    dX1_aq <- N1
   
    #X2 Equations
    dX2_g <- X1_g * koh_1 * OH * 1/2 - N2
    dX2_aq <- N2 - X2_aq * kh2o_2
    
    #X3 Equations
    dX3_aq <- X2_aq * kh2o_2 * 1/2
    dX3_g <- 0
    
    #X4 Equations
    dX4_g <- X1_g * koh_1 * OH * 1/2 - N4 - X4_g * khv_4
    dX4_aq <- N4
    
    #X5 Equations
    dX5_g <- X4_g * khv_4 * 1/3 - N5
    dX5_aq <- N5 - X5_aq * kh2o_5
    
    #X6 Equations
    dX6 = X2_aq * kh2o_2 * 1/2  + X4_g * khv_4 * 1/3 + X5_aq * kh2o_5 * 2 / 3
    
    #X7 Equations
    dX7 = X4_g * khv_4 * 1/3 + X5_aq * kh2o_5 * 1 / 3
    
    list(c(dX1_g, dX1_aq, dX2_g, dX2_aq, dX3_g, dX3_aq, dX4_g, dX4_aq, dX5_g,
           dX5_aq, dX6, dX7))
  })
}

times <- seq(0, n, by = 525600)

## Outputs
output <- ode(y = state,
              times = times,
              func = mymodel,
              parms = parameters )

# converts output into a dataframe
results <- data.frame(output)

# Convert time column units from seconds to year
results$time <- results$time / 525600

# rename all the columns in the data frame
colnames(results) <- c("Year", "X1 (g)", "X1 (aq)","X2 (g)", "X2 (aq)","X3 (g)",
                    "X3 (aq)","X4 (g)", "X4 (aq)","X5 (g)", "X5 (aq)", "CO2", "F*/F-")

# re-organizes the data frame (results) into a table with 3 columns 
  # (Year, Chemical+phase, Amount in moles)
sum.table <- gather(results, key = "Chemical", value = "Moles", -Year)

#Colour of the plot
cols <- c("#fcab10", "#cc2a32", "#3c5e9a", "#3c5e9a", "#2b9eb3", "#2b9eb3", "#54993c",
          "#54993c", "#930466", "#930466", "black", "black")

# plots the concentrations of the chemcial over time
{sum.plot <- ggplot(data = sum.table, mapping = aes(x = Year, y = Moles, color = Chemical)) +
  geom_line(aes(linetype = Chemical, color = Chemical)) +
  scale_colour_manual(values=cols) +
  scale_linetype_manual(values=c(1, 1, rep(1:2,5))) +
  theme_classic() +
  theme(legend.title = element_blank(), axis.line = element_line(colour = "black"), 
        axis.text = element_text(colour = "black")) +
  ylab("Moles") +
  xlab("Years Since Initial Release") +
  ggtitle("Title of Graph")}

sum.plot
}

## Sum Check
results$Check <- (rowSums(results[,2:13])/(results[1,2]))
sum(results[,"Check"])  

## Saves the plot
ggsave("MyPlot.jpeg", plot = last_plot(), device = "jpeg", path = NULL, scale = 1, 
       width = 5, height =6, dpi = 320, limitsize = TRUE)
