# Supplementary material for: Welcome to 310 Environmental Working Group! A Group Project That Places Students in the Role of Consultants Helping Businesses Choose the Most Climate Friendly Fluorinated Gas
Source: J Chem Educ. 2024 Sep 6;101(10):4203–13. doi: 10.1021/acs.jchemed.4c00479 (PMC11465463; doi:10.1021/acs.jchemed.4c00479)
Supplement: Supplementary file 1 — ed4c00479_si_001.zip [file ed4c00479_si_001.zip › Supporting Information/Assignment 4/data_aw.csv]

X_ID	MW	KAW	k_oh	k_hv	k_h2o
1	182.04	63.0712279	2.31E-13	NA	NA
2	116.01	0.013611061	NA	NA	0.0989
3	114.02	4.53702E-06	NA	NA	NA
4	98.02	0.021826747	NA	0.000139	NA
5	66.01	0.793190549	NA	NA	0.0989
fluoride	18.998	NA	NA	NA	NA
CO2	44.01	NA	NA	NA	NA
