# Supplementary material for: Welcome to 310 Environmental Working Group! A Group Project That Places Students in the Role of Consultants Helping Businesses Choose the Most Climate Friendly Fluorinated Gas
Source: J Chem Educ. 2024 Sep 6;101(10):4203–13. doi: 10.1021/acs.jchemed.4c00479 (PMC11465463; doi:10.1021/acs.jchemed.4c00479)
Supplement: Supplementary file 1 — ed4c00479_si_001.zip [file ed4c00479_si_001.zip › Supporting Information/Assignment 2/310EWG_Assign_2_RE_values.xlsx]

## Sheet: Sheet1
Median wavenumber	Radiative Efficiency per unit cross section
(cm-1)	(W m-2 ppbv-1 (cm2 molecule-1 cm-1)-1)
	or
	(W m-2 ppbv-1 (cm molecule-1)-1)
5	1e+12
15	5.6e+12
25	14500000000000
35	2.13e+13
45	36300000000000
55	42100000000000
65	6.76e+13
75	72400000000000
85	97800000000000
95	1.12e+14
105	131000000000000
115	191000000000000
125	174000000000000
135	202000000000000
145	255000000000000
155	233000000000000
165	348000000000000
175	2.87e+14
185	388000000000000
195	4.39e+14
205	337000000000000
215	4.84e+14
225	420000000000000
235	584000000000000
245	514000000000000
255	536000000000000
265	665000000000000
275	611000000000000
285	620000000000000
295	776000000000000
305	678000000000000
315	8.25e+14
325	732000000000000
335	8.56e+14
345	862000000000000
355	8.36e+14
365	1020000000000000
375	9.9e+14
385	1.06e+15
395	1000000000000000
405	1280000000000000
415	1.08e+15
425	1330000000000000
435	1410000000000000
445	1340000000000000
455	1260000000000000
465	1.65e+15
475	1.46e+15
485	1680000000000000
495	1.88e+15
505	1670000000000000
515	1670000000000000
525	1.97e+15
535	2200000000000000
545	1.96e+15
555	2210000000000000
565	2.01e+15
575	2.13e+15
585	1610000000000000
595	1.19e+15
605	1360000000000000
615	5.4e+14
625	8.64e+14
635	3.65e+14
645	77700000000000
650	56400000000000
655	5.73e+13
660	2.88e+13
665	3e+11
670	24950000000000
675	4.96e+13
680	63650000000000
685	77700000000000
690	149850000000000
695	222000000000000
700	366000000000000
705	510000000000000
710	658000000000000
715	806000000000000
720	706500000000000
725	607000000000000
730	963500000000000
735	1320000000000000
740	1.38e+15
745	1.44e+15
750	1.905e+15
755	2370000000000000
760	2660000000000000
765	2950000000000000
770	2.99e+15
775	3.03e+15
780	3.09e+15
785	3150000000000000
790	2945000000000000
795	2740000000000000
800	2915000000000000
805	3.09e+15
810	3145000000000000
815	3200000000000000
820	3195000000000000
825	3190000000000000
830	3210000000000000
835	3230000000000000
840	3195000000000000
845	3160000000000000
850	3105000000000000
855	3.05e+15
860	3.11e+15
865	3170000000000000
870	3.135e+15
875	3100000000000000
880	3070000000000000
885	3040000000000000
890	3070000000000000
895	3100000000000000
900	3055000000000000
905	3.01e+15
910	3.02e+15
915	3.03e+15
920	2980000000000000
925	2930000000000000
930	2940000000000000
935	2950000000000000
940	2.88e+15
945	2810000000000000
950	2810000000000000
955	2810000000000000
960	2810000000000000
965	2810000000000000
970	2740000000000000
975	2670000000000000
980	2695000000000000
985	2720000000000000
990	2665000000000000
995	2.61e+15
1000	2460000000000000
1005	2310000000000000
1010	2.065e+15
1015	1.82e+15
1020	1.645e+15
1025	1.47e+15
1030	1420000000000000
1035	1370000000000000
1040	1.44e+15
1045	1510000000000000
1050	1310000000000000
1055	1110000000000000
1060	1445000000000000
1065	1780000000000000
1070	1.98e+15
1075	2180000000000000
1080	2200000000000000
1085	2220000000000000
1090	2200000000000000
1095	2180000000000000
1100	2.14e+15
1105	2.1e+15
1110	2085000000000000
1115	2.07e+15
1120	2.03e+15
1125	1.99e+15
1130	1890000000000000
1135	1790000000000000
1140	1835000000000000
1145	1.88e+15
1150	1835000000000000
1155	1790000000000000
1160	1.755e+15
1165	1.72e+15
1170	1620000000000000
1175	1520000000000000
1180	1520000000000000
1185	1520000000000000
1190	1520000000000000
1195	1520000000000000
1200	1595000000000000
1205	1670000000000000
1210	1.45e+15
1215	1230000000000000
1220	1.19e+15
1225	1150000000000000
1230	1205000000000000
1235	1260000000000000
1240	1.083e+15
1245	906000000000000
1250	860500000000000
1255	8.15e+14
1260	6.165e+14
1265	4.18e+14
1270	4.365e+14
1275	4.55e+14
1280	433000000000000
1285	4.11e+14
1290	385000000000000
1295	359000000000000
1300	283000000000000
1305	2.07e+14
1310	2.515e+14
1315	2.96e+14
1320	333500000000000
1325	371000000000000
1330	304000000000000
1335	2.37e+14
1340	2.34e+14
1345	231000000000000
1350	255500000000000
1355	280000000000000
1360	226500000000000
1365	173000000000000
1370	1.765e+14
1375	1.8e+14
1380	1.805e+14
1385	181000000000000
1390	151500000000000
1395	1.22e+14
1400	152000000000000
1405	182000000000000
1410	140000000000000
1415	98000000000000
1420	109000000000000
1425	120000000000000
1430	1.0535e+14
1435	90700000000000
1440	1.0635e+14
1445	1.22e+14
1450	89450000000000
1455	56900000000000
1460	74300000000000
1465	91700000000000
1470	76500000000000
1475	6.13e+13
1480	6.355e+13
1485	6.58e+13
1490	5.93e+13
1495	52800000000000
1500	4.5e+13
1505	3.72e+13
1510	41700000000000
1515	4.62e+13
1520	40150000000000
1525	34100000000000
1530	3.38e+13
1535	33500000000000
1540	33000000000000
1545	32500000000000
1550	30300000000000
1555	28100000000000
1560	3.09e+13
1565	3.37e+13
1570	37850000000000
1575	42000000000000
1580	57950000000000
1585	7.39e+13
1590	68700000000000
1595	6.35e+13
1600	5.765e+13
1605	5.18e+13
1610	4.595e+13
1615	4.01e+13
1620	3.735e+13
1625	34600000000000
1630	31000000000000
1635	27400000000000
1640	26750000000000
1645	26100000000000
1650	22550000000000
1655	19000000000000
1660	21600000000000
1665	2.42e+13
1670	23750000000000
1675	23300000000000
1680	21350000000000
1685	19400000000000
1690	18050000000000
1695	1.67e+13
1700	17450000000000
1705	18200000000000
1710	18050000000000
1715	1.79e+13
1720	2.66e+13
1725	3.53e+13
1730	25450000000000
1735	1.56e+13
1740	19100000000000
1745	22600000000000
1750	24550000000000
1755	26500000000000
1760	2.685e+13
1765	27200000000000
1770	23600000000000
1775	20000000000000
1780	25400000000000
1785	30800000000000
1790	25350000000000
1795	19900000000000
1800	30050000000000
1805	40200000000000
1810	4.01e+13
1815	40000000000000
1820	35000000000000
1825	30000000000000
1830	30750000000000
1835	3.15e+13
1840	27150000000000
1845	22800000000000
1850	39850000000000
1855	56900000000000
1860	4.12e+13
1865	2.55e+13
1870	45750000000000
1875	66000000000000
1880	54950000000000
1885	43900000000000
1890	50000000000000
1895	56100000000000
1900	50650000000000
1905	45200000000000
1910	4.28e+13
1915	40400000000000
1920	4.5e+13
1925	4.96e+13
1930	6.155e+13
1935	73500000000000
1940	5.475e+13
1945	36000000000000
1950	5.65e+13
1955	77000000000000
1960	67550000000000
1965	58100000000000
1970	82050000000000
1975	106000000000000
1980	9.35e+13
1985	81000000000000
1990	6.38e+13
1995	46600000000000
2000	45500000000000
