# Supplementary material for: Welcome to 310 Environmental Working Group! A Group Project That Places Students in the Role of Consultants Helping Businesses Choose the Most Climate Friendly Fluorinated Gas
Source: J Chem Educ. 2024 Sep 6;101(10):4203–13. doi: 10.1021/acs.jchemed.4c00479 (PMC11465463; doi:10.1021/acs.jchemed.4c00479)
Supplement: Supplementary file 1 — ed4c00479_si_001.zip [file ed4c00479_si_001.zip › Supporting Information/Assignment 2/CHM310 Fall 2018 Assign 2 Answer Key.xlsx]

## Sheet: Sheet1
				Refrigerants						Anesthetics						Propellants
				Chemical 1			Chemical 2			Chemical 1			Chemical 2			Chemical 1			Chemical 2
				CF3CH2OCHFCF3			CHF2CF2OCH2CF3			(CF3)2CHOCH2F			CHF2OCHFCF3			(CF3)2CFOCH3			CF3CHFCF2OCH3
			Q1	RE	0.56		RE	0.49		RE	0.58		RE	0.53		RE	0.52		RE	0.39
			Q5(a)	t (years)	0.26348		t (years)	2.665		t (years)	0.781		t (years)	6.199		t (years)	1.353		t (years)	1.358
				k(tot) (yrs-1)	3.79536		k(tot) (yrs-1)	0.375235		k(tot) (yrs-1)	1.28041		k(tot) (yrs-1)	0.161316		k(tot) (yrs-1)	0.739098		k(tot) (yrs-1)	0.736377
			Q5(b)	k(tot) (s-1)	1.2035e-07		k(tot) (s-1)	1.18986e-08		k(tot) (s-1)	4.06015e-08		k(tot) (s-1)	5.11531e-09		k(tot) (s-1)	2.34367e-08		k(tot) (s-1)	2.33504e-08
			Q5(c)	conc	2.94044e-11		conc	2.94044e-11		conc	2.94044e-11		conc	2.94044e-11		conc	2.94044e-11		conc	2.94044e-11
	Q8 [CO2]o (ppb)	1.42045e-10	Q6	Total RF	1.68451e-11		Total RF	4.60513e-11		Total RF	2.36188e-11		Total RF	1.04609e-10		Total RF	2.92662e-11		Total RF	2.20045e-11
	Q9 Total RF CO2	9.64737e-14	Q10	GWP	174.608		GWP	477.346		GWP	244.821		GWP	1084.33		GWP	303.36		GWP	228.088
Time (yrs)	[CO2]	RF CO2		[compound]	RF compound		[compound]	RF compound		[compound]	RF compound		[compound]	RF compound		[compound]	RF compound		[compound]	RF compound
0	1.42045e-10	1.98864e-15		2.94044e-11	1.64665e-11		2.94044e-11	1.44082e-11		2.94044e-11	1.70546e-11		2.94044e-11	1.55843e-11		2.94044e-11	1.52903e-11		2.94044e-11	1.14677e-11
1	1.24258e-10	1.73961e-15		6.60861e-13	3.70082e-13		2.02046e-11	9.90025e-12		8.17217e-12	4.73986e-12		2.50238e-11	1.32626e-11		1.40419e-11	7.30179e-12		1.40802e-11	5.49127e-12
2	1.15178e-10	1.61249e-15		1.48528e-14	8.31755e-15		1.38831e-11	6.80274e-12		2.27124e-12	1.31732e-12		2.12958e-11	1.12868e-11		6.70563e-12	3.48693e-12		6.74223e-12	2.62947e-12
3	1.09914e-10	1.5388e-15		3.33814e-16	1.86936e-16		9.5395e-12	4.67436e-12		6.3123e-13	3.66114e-13		1.81233e-11	9.60532e-12		3.20224e-12	1.66516e-12		3.22849e-12	1.25911e-12
4	1.06359e-10	1.48903e-15		7.50243e-18	4.20136e-18		6.55486e-12	3.21188e-12		1.75434e-13	1.01752e-13		1.54233e-11	8.17435e-12		1.52921e-12	7.95189e-13		1.54595e-12	6.02919e-13
5	1.03601e-10	1.45042e-15		1.68616e-19	9.44251e-20		4.50403e-12	2.20697e-12		4.87571e-14	2.82791e-14		1.31256e-11	6.95656e-12		7.30266e-13	3.79738e-13		7.4027e-13	2.88705e-13
6	1.01246e-10	1.41744e-15		3.78963e-21	2.12219e-21		3.09484e-12	1.51647e-12		1.35507e-14	7.85943e-15		1.11702e-11	5.92019e-12		3.48734e-13	1.81342e-13		3.54475e-13	1.38245e-13
7	9.91193e-11	1.38767e-15		8.51715e-23	4.7696e-23		2.12655e-12	1.04201e-12		3.76607e-15	2.18432e-15		9.50607e-12	5.03822e-12		1.66536e-13	8.65988e-14		1.69739e-13	6.61981e-14
8	9.71445e-11	1.36002e-15		1.91422e-24	1.07196e-24		1.46122e-12	7.15996e-13		1.04668e-15	6.07074e-16		8.08988e-12	4.28764e-12		7.95284e-14	4.13547e-14		8.12787e-14	3.16987e-14
9	9.52853e-11	1.33399e-15		4.30218e-26	2.40922e-26		1.00404e-12	4.91981e-13		2.90897e-16	1.6872e-16		6.88467e-12	3.64888e-12		3.79783e-14	1.97487e-14		3.89199e-14	1.51788e-14
10	9.35235e-11	1.30933e-15		9.66911e-28	5.4147e-28		6.89906e-13	3.38054e-13		8.0847e-17	4.68912e-17		5.85901e-12	3.10528e-12		1.81363e-14	9.43089e-15		1.86366e-14	7.26829e-15
11	9.18489e-11	1.28589e-15		2.17312e-29	1.21695e-29		4.74054e-13	2.32286e-13		2.24693e-17	1.30322e-17		4.98615e-12	2.64266e-12		8.6609e-15	4.50367e-15		8.92408e-15	3.48039e-15
12	9.02547e-11	1.26357e-15		4.88406e-31	2.73507e-31		3.25736e-13	1.5961e-13		6.24473e-18	3.62195e-18		4.24333e-12	2.24897e-12		4.13596e-15	2.1507e-15		4.27325e-15	1.66657e-15
13	8.87358e-11	1.2423e-15		1.09769e-32	6.14705e-33		2.23822e-13	1.09673e-13		1.73556e-18	1.00662e-18		3.61117e-12	1.91392e-12		1.97511e-15	1.02706e-15		2.04623e-15	7.98029e-16
14	8.72878e-11	1.22203e-15		2.46704e-34	1.38154e-34		1.53794e-13	7.53593e-14		4.82352e-19	2.79764e-19		3.07319e-12	1.62879e-12		9.43201e-16	4.90464e-16		9.79828e-16	3.82133e-16
15	8.59068e-11	1.2027e-15		5.54464e-36	3.105e-36		1.05676e-13	5.17815e-14		1.34057e-19	7.7753e-20		2.61535e-12	1.38614e-12		4.5042e-16	2.34218e-16		4.69186e-16	1.82983e-16
16	8.45894e-11	1.18425e-15		1.24615e-37	6.97845e-38		7.26133e-14	3.55805e-14		3.72576e-20	2.16094e-20		2.22573e-12	1.17963e-12		2.15096e-16	1.1185e-16		2.24668e-16	8.76204e-17
17	8.33322e-11	1.16665e-15		2.80071e-39	1.5684e-39		4.98946e-14	2.44484e-14		1.03547e-20	6.00575e-21		1.89414e-12	1.0039e-12		1.02718e-16	5.34132e-17		1.07581e-16	4.19567e-17
18	8.2132e-11	1.14985e-15		6.29456e-41	3.52495e-41		3.4284e-14	1.67992e-14		2.87783e-21	1.66914e-21		1.61196e-12	8.54339e-13		4.90522e-17	2.55072e-17		5.15148e-17	2.00908e-17
19	8.0986e-11	1.1338e-15		1.4147e-42	7.92229e-43		2.35575e-14	1.15432e-14		7.99815e-22	4.63893e-22		1.37181e-12	7.27062e-13		2.34246e-17	1.21808e-17		2.46676e-17	9.62038e-18
20	7.98913e-11	1.11848e-15		3.17951e-44	1.78053e-44		1.6187e-14	7.93164e-15		2.22287e-22	1.28927e-22		1.16745e-12	6.18746e-13		1.11863e-17	5.81687e-18		1.1812e-17	4.60667e-18
21	7.88452e-11	1.10383e-15		7.14591e-46	4.00171e-46		1.11226e-14	5.45005e-15		6.17789e-23	3.58318e-23		9.93523e-13	5.26567e-13		5.34195e-18	2.77781e-18		5.65612e-18	2.20589e-18
22	7.78454e-11	1.08984e-15		1.60603e-47	8.9938e-48		7.64262e-15	3.74488e-15		1.71698e-23	9.95848e-24		8.4551e-13	4.48121e-13		2.55102e-18	1.32653e-18		2.70841e-18	1.05628e-18
23	7.68893e-11	1.07645e-15		3.60954e-49	2.02134e-49		5.25146e-15	2.57322e-15		4.77189e-24	2.7677e-24		7.19549e-13	3.81361e-13		1.21822e-18	6.33477e-19		1.29691e-18	5.05795e-19
24	7.59747e-11	1.06365e-15		8.11241e-51	4.54295e-51		3.60843e-15	1.76813e-15		1.32622e-24	7.69207e-25		6.12352e-13	3.24547e-13		5.81756e-19	3.02513e-19		6.21019e-19	2.42197e-19
25	7.50996e-11	1.05139e-15		1.82325e-52	1.02102e-52		2.47945e-15	1.21493e-15		3.68587e-25	2.13781e-25		5.21126e-13	2.76197e-13		2.77814e-19	1.44463e-19		2.97372e-19	1.15975e-19
26	7.42618e-11	1.03967e-15		4.09774e-54	2.29474e-54		1.7037e-15	8.34813e-16		1.02439e-25	5.94147e-26		4.4349e-13	2.3505e-13		1.32669e-19	6.89877e-20		1.42395e-19	5.55342e-20
27	7.34595e-11	1.02843e-15		9.20962e-56	5.15739e-56		1.17066e-15	5.73624e-16		2.84702e-26	1.65127e-26		3.7742e-13	2.00033e-13		6.33552e-20	3.29447e-20		6.81854e-20	2.65923e-20
28	7.26908e-11	1.01767e-15		2.06985e-57	1.15912e-57		8.04394e-16	3.94153e-16		7.91254e-27	4.58927e-27		3.21193e-13	1.70232e-13		3.02549e-20	1.57325e-20		3.26503e-20	1.27336e-20
29	7.19541e-11	1.00736e-15		4.65197e-59	2.6051e-59		5.52721e-16	2.70834e-16		2.19908e-27	1.27547e-27		2.73343e-13	1.44872e-13		1.44481e-20	7.51299e-21		1.56345e-20	6.09744e-21
30	7.12476e-11	9.97467e-16		1.04552e-60	5.85494e-61		3.7979e-16	1.86097e-16		6.11176e-28	3.54482e-28		2.32621e-13	1.23289e-13		6.89959e-21	3.58779e-21		7.48649e-21	2.91973e-21
31	7.05699e-11	9.87979e-16		2.3498e-62	1.31589e-62		2.60965e-16	1.27873e-16		1.6986e-28	9.85188e-29		1.97966e-13	1.04922e-13		3.29486e-21	1.71333e-21		3.58487e-21	1.3981e-21
32	6.99195e-11	9.78874e-16		5.28115e-64	2.95745e-64		1.79316e-16	8.78649e-17		4.72081e-29	2.73807e-29		1.68473e-13	8.92908e-14		1.57344e-21	8.18189e-22		1.7166e-21	6.69474e-22
33	6.9295e-11	9.70131e-16		1.18693e-65	6.64683e-66		1.23213e-16	6.03745e-17		1.31202e-29	7.60973e-30		1.43375e-13	7.59885e-14		7.51388e-22	3.90722e-22		8.21987e-22	3.20575e-22
34	6.86951e-11	9.61732e-16		2.66762e-67	1.49387e-67		8.46632e-17	4.1485e-17		3.64642e-30	2.11492e-30		1.22015e-13	6.4668e-14		3.58821e-22	1.86587e-22		3.93605e-22	1.53506e-22
35	6.81186e-11	9.5366e-16		5.99544e-69	3.35745e-69		5.81745e-17	2.85055e-17		1.01343e-30	5.87787e-31		1.03838e-13	5.50339e-14		1.71353e-22	8.91035e-23		1.88476e-22	7.35056e-23
36	6.75642e-11	9.45898e-16		1.34747e-70	7.54582e-71		3.99733e-17	1.95869e-17		2.81655e-31	1.6336e-31		8.83682e-14	4.68351e-14		8.18286e-23	4.25509e-23		9.02508e-23	3.51978e-23
37	6.70308e-11	9.38431e-16		3.02842e-72	1.69591e-72		2.74668e-17	1.34587e-17		7.82784e-32	4.54015e-32		7.52033e-14	3.98578e-14		3.90768e-23	2.03199e-23		4.32162e-23	1.68543e-23
38	6.65174e-11	9.31244e-16		6.80633e-74	3.81155e-74		1.88732e-17	9.24787e-18		2.17554e-32	1.26181e-32		6.39997e-14	3.39199e-14		1.86609e-23	9.70367e-24		2.06939e-23	8.07062e-24
39	6.6023e-11	9.24322e-16		1.52972e-75	8.5664e-76		1.29683e-17	6.35447e-18		6.04633e-33	3.50687e-33		5.44652e-14	2.88666e-14		8.91141e-24	4.63393e-24		9.90918e-24	3.86458e-24
40	6.55466e-11	9.17653e-16		3.43802e-77	1.92529e-77		8.91089e-18	4.36634e-18		1.68042e-33	9.74642e-34		4.63512e-14	2.45661e-14		4.25559e-24	2.21291e-24		4.74497e-24	1.85054e-24
41	6.50874e-11	9.11223e-16		7.7269e-79	4.32706e-79		6.12293e-18	3.00023e-18		4.67027e-34	2.70876e-34		3.94459e-14	2.09063e-14		2.03223e-24	1.05676e-24		2.27211e-24	8.86122e-25
42	6.46444e-11	9.05021e-16		1.73661e-80	9.72502e-81		4.20723e-18	2.06154e-18		1.29798e-34	7.52828e-35		3.35694e-14	1.77918e-14		9.70482e-25	5.0465e-25		1.08799e-24	4.24316e-25
43	6.42169e-11	8.99036e-16		3.90301e-82	2.18569e-82		2.89091e-18	1.41655e-18		3.60739e-35	2.09228e-35		2.85683e-14	1.51412e-14		4.63448e-25	2.40993e-25		5.20979e-25	2.03182e-25
44	6.3804e-11	8.93257e-16		8.77198e-84	4.91231e-84		1.98642e-18	9.73348e-19		1.00258e-35	5.81495e-36		2.43123e-14	1.28855e-14		2.21317e-25	1.15085e-25		2.49468e-25	9.72927e-26
45	6.34052e-11	8.87672e-16		1.97149e-85	1.10404e-85		1.36493e-18	6.68815e-19		2.7864e-36	1.61611e-36		2.06903e-14	1.09659e-14		1.05689e-25	5.49581e-26		1.19457e-25	4.65882e-26
46	6.30196e-11	8.82274e-16		4.4309e-87	2.48131e-87		9.37881e-19	4.59561e-19		7.74405e-37	4.49155e-37		1.76079e-14	9.33219e-15		5.0471e-26	2.62449e-26		5.72014e-26	2.23085e-26
47	6.26466e-11	8.77053e-16		9.9584e-89	5.5767e-89		6.44444e-19	3.15778e-19		2.15225e-37	1.24831e-37		1.49847e-14	7.94191e-15		2.41022e-26	1.25331e-26		2.73906e-26	1.06823e-26
48	6.22856e-11	8.71999e-16		2.23814e-90	1.25336e-90		4.42816e-19	2.1698e-19		5.98161e-38	3.46934e-38		1.27524e-14	6.75875e-15		1.15098e-26	5.98512e-27		1.31159e-26	5.11519e-27
49	6.19361e-11	8.67105e-16		5.03019e-92	2.81691e-92		3.04271e-19	1.49093e-19		1.66243e-38	9.64209e-39		1.08525e-14	5.75185e-15		5.49646e-27	2.85816e-27		6.28048e-27	2.44939e-27
50	6.15974e-11	8.62363e-16		1.13053e-93	6.33096e-94		2.09073e-19	1.02446e-19		4.62028e-39	2.67976e-39		9.23576e-15	4.89495e-15		2.6248e-27	1.3649e-27		3.00738e-27	1.17288e-27
51	6.1269e-11	8.57766e-16		2.54085e-95	1.42288e-95		1.4366e-19	7.03934e-20		1.28408e-39	7.44769e-40		7.85984e-15	4.16572e-15		1.25346e-27	6.51799e-28		1.44007e-27	5.61628e-28
52	6.09505e-11	8.53307e-16		5.71053e-97	3.1979e-97		9.87129e-20	4.83693e-20		3.56877e-40	2.06989e-40		6.68891e-15	3.54512e-15		5.98583e-28	3.11263e-28		6.89572e-28	2.68933e-28
53	6.06413e-11	8.48978e-16		1.28344e-98	7.18724e-99		6.78284e-20	3.32359e-20		9.91845e-41	5.7527e-41		5.69241e-15	3.01698e-15		2.8585e-28	1.48642e-28		3.30199e-28	1.28777e-28
54	6.0341e-11	8.44774e-16		2.88451e-100	1.61532e-100		4.66068e-20	2.28373e-20		2.75657e-41	1.59881e-41		4.84437e-15	2.56752e-15		1.36506e-28	7.09831e-29		1.58114e-28	6.16645e-29
55	6.00492e-11	8.40689e-16		6.48289e-102	3.63042e-102		3.20248e-20	1.56922e-20		7.66115e-42	4.44347e-42		4.12267e-15	2.18502e-15		6.51876e-29	3.38976e-29		7.57123e-29	2.95278e-29
56	5.97655e-11	8.36717e-16		1.45702e-103	8.15932e-104		2.20052e-20	1.07825e-20		2.12921e-42	1.23494e-42		3.50849e-15	1.8595e-15		3.113e-29	1.61876e-29		3.62545e-29	1.41392e-29
57	5.94895e-11	8.32853e-16		3.27464e-105	1.8338e-105		1.51204e-20	7.40898e-21		5.91758e-43	3.4322e-43		2.9858e-15	1.58248e-15		1.48659e-29	7.73029e-30		1.73603e-29	6.77052e-30
58	5.92208e-11	8.29091e-16		7.35971e-107	4.12144e-107		1.03896e-20	5.09092e-21		1.64463e-43	9.53888e-44		2.54099e-15	1.34672e-15		7.09915e-30	3.69156e-30		8.3129e-30	3.24203e-30
59	5.89591e-11	8.25427e-16		1.65409e-108	9.26288e-109		7.13901e-21	3.49811e-21		4.57082e-44	2.65108e-44		2.16244e-15	1.14609e-15		3.39016e-30	1.76288e-30		3.9806e-30	1.55243e-30
60	5.8704e-11	8.21856e-16		3.71754e-110	2.08182e-110		4.90541e-21	2.40365e-21		1.27034e-44	7.36797e-45		1.84028e-15	9.7535e-16		1.61895e-30	8.41855e-31		1.90609e-30	7.43376e-31
61	5.84553e-11	8.18375e-16		8.35513e-112	4.67887e-112		3.37065e-21	1.65162e-21		3.53057e-45	2.04773e-45		1.56612e-15	8.30045e-16		7.73121e-31	4.02023e-31		9.12724e-31	3.55962e-31
62	5.82127e-11	8.14978e-16		1.8778e-113	1.05157e-113		2.31607e-21	1.13487e-21		9.81228e-46	5.69112e-46		1.33281e-15	7.06387e-16		3.69199e-31	1.91984e-31		4.37054e-31	1.70451e-31
63	5.79758e-11	8.11662e-16		4.22034e-115	2.36339e-115		1.59143e-21	7.79803e-22		2.72706e-46	1.5817e-46		1.13425e-15	6.01152e-16		1.76309e-31	9.16807e-32		2.09281e-31	8.16197e-32
64	5.77445e-11	8.08423e-16		9.48517e-117	5.3117e-117		1.09352e-21	5.35824e-22		7.57914e-47	4.3959e-47		9.65272e-16	5.11594e-16		8.41954e-32	4.37816e-32		1.00213e-31	3.90832e-32
65	5.75184e-11	8.05258e-16		2.13178e-118	1.1938e-118		7.51388e-22	3.6818e-22		2.10642e-47	1.22172e-47		8.21468e-16	4.35378e-16		4.0207e-32	2.09077e-32		4.79868e-32	1.87148e-32
66	5.72974e-11	8.02163e-16		4.79115e-120	2.68305e-120		5.163e-22	2.52987e-22		5.85424e-48	3.39546e-48		6.99088e-16	3.70517e-16		1.92006e-32	9.98434e-33		2.29782e-32	8.96152e-33
67	5.70811e-11	7.99135e-16		1.07681e-121	6.03011e-122		3.54764e-22	1.73834e-22		1.62703e-48	9.43677e-49		5.9494e-16	3.15318e-16		9.16916e-33	4.76796e-33		1.1003e-32	4.29118e-33
68	5.68694e-11	7.96172e-16		2.42011e-123	1.35526e-123		2.43768e-22	1.19446e-22		4.5219e-49	2.6227e-49		5.06307e-16	2.68343e-16		4.37868e-33	2.27691e-33		5.26875e-33	2.05481e-33
69	5.66622e-11	7.93271e-16		5.43916e-125	3.04593e-125		1.675e-22	8.2075e-23		1.25674e-49	7.2891e-50		4.30879e-16	2.28366e-16		2.09101e-33	1.08733e-33		2.52292e-33	9.83939e-34
70	5.64591e-11	7.90428e-16		1.22245e-126	6.84569e-127		1.15094e-22	5.63961e-23		3.49278e-50	2.02581e-50		3.66688e-16	1.94345e-16		9.98552e-34	5.19247e-34		1.20809e-33	4.71155e-34
71	5.62601e-11	7.87641e-16		2.74743e-128	1.53856e-128		7.90843e-23	3.87513e-23		9.70724e-51	5.6302e-51		3.1206e-16	1.65392e-16		4.76853e-34	2.47963e-34		5.78488e-34	2.2561e-34
72	5.60648e-11	7.84908e-16		6.17482e-130	3.4579e-130		5.43411e-23	2.66271e-23		2.69787e-51	1.56476e-51		2.6557e-16	1.40752e-16		2.27718e-34	1.18414e-34		2.77007e-34	1.08033e-34
73	5.58733e-11	7.82226e-16		1.38778e-131	7.77159e-132		3.73393e-23	1.82962e-23		7.49801e-52	4.34885e-52		2.26006e-16	1.19783e-16		1.08746e-34	5.65477e-35		1.32643e-34	5.17309e-35
74	5.56853e-11	7.79594e-16		3.11903e-133	1.74665e-133		2.56569e-23	1.25719e-23		2.08387e-52	1.20865e-52		1.92336e-16	1.01938e-16		5.19308e-35	2.7004e-35		6.35157e-35	2.47711e-35
75	5.55006e-11	7.77009e-16		7.00997e-135	3.92559e-135		1.76296e-23	8.63848e-24		5.79157e-53	3.35911e-53		1.63683e-16	8.67518e-17		2.47993e-35	1.28956e-35		3.04142e-35	1.18615e-35
76	5.53192e-11	7.74469e-16		1.57548e-136	8.82271e-137		1.21138e-23	5.93574e-24		1.60961e-53	9.33576e-54		1.39298e-16	7.38278e-17		1.18428e-35	6.15823e-36		1.45637e-35	5.67985e-36
77	5.51409e-11	7.71973e-16		3.54088e-138	1.98289e-138		8.32371e-24	4.07862e-24		4.47349e-54	2.59463e-54		1.18546e-16	6.28291e-17		5.65544e-36	2.94083e-36		6.97377e-36	2.71977e-36
78	5.49656e-11	7.69519e-16		7.95808e-140	4.45653e-140		5.71945e-24	2.80253e-24		1.24329e-54	7.21107e-55		1.00885e-16	5.3469e-17		2.70072e-36	1.40438e-36		3.33936e-36	1.30235e-36
79	5.47931e-11	7.67104e-16		1.78857e-141	1.0016e-141		3.93e-24	1.9257e-24		3.45539e-55	2.00413e-55		8.58554e-17	4.55034e-17		1.28972e-36	6.70652e-37		1.59904e-36	6.23625e-37
80	5.46234e-11	7.64728e-16		4.01979e-143	2.25108e-143		2.70041e-24	1.3232e-24		9.60333e-56	5.56993e-56		7.30649e-17	3.87244e-17		6.15896e-37	3.20266e-37		7.65692e-37	2.9862e-37
81	5.44563e-11	7.62388e-16		9.03443e-145	5.05928e-145		1.85553e-24	9.09209e-25		2.66899e-56	1.54802e-56		6.21799e-17	3.29553e-17		2.94118e-37	1.52941e-37		3.66648e-37	1.42993e-37
82	5.42918e-11	7.60085e-16		2.03048e-146	1.13707e-146		1.27499e-24	6.24743e-25		7.41775e-57	4.3023e-57		5.29165e-17	2.80457e-17		1.40454e-37	7.30362e-38		1.75568e-37	6.84715e-38
83	5.41296e-11	7.57815e-16		4.56347e-148	2.55554e-148		8.76079e-25	4.29279e-25		2.06157e-57	1.19571e-57		4.50332e-17	2.38676e-17		6.70731e-38	3.4878e-38		8.407e-38	3.27873e-38
84	5.39699e-11	7.55578e-16		1.02564e-149	5.74356e-150		6.01978e-25	2.94969e-25		5.72958e-58	3.32315e-58		3.83242e-17	2.03118e-17		3.20304e-38	1.66558e-38		4.02565e-38	1.57e-38
85	5.38123e-11	7.53373e-16		2.3051e-151	1.29086e-151		4.13636e-25	2.02682e-25		1.59238e-58	9.23582e-59		3.26148e-17	1.72858e-17		1.52959e-38	7.95388e-39		1.92767e-38	7.5179e-39
86	5.3657e-11	7.51198e-16		5.18069e-153	2.90119e-153		2.84221e-25	1.39268e-25		4.42561e-59	2.56685e-59		2.77559e-17	1.47106e-17		7.30448e-39	3.79833e-39		9.23055e-39	3.59991e-39
87	5.35037e-11	7.49052e-16		1.16435e-154	6.52038e-155		1.95296e-25	9.56952e-26		1.22998e-59	7.13388e-60		2.36209e-17	1.25191e-17		3.48822e-39	1.81387e-39		4.42001e-39	1.7238e-39
88	5.33525e-11	7.46935e-16		2.61687e-156	1.46545e-156		1.34194e-25	6.57548e-26		3.4184e-60	1.98267e-60		2.0102e-17	1.0654e-17		1.66578e-39	8.66204e-40		2.1165e-39	8.25435e-40
89	5.32032e-11	7.44845e-16		5.88139e-158	3.29358e-158		9.22082e-26	4.5182e-26		9.50054e-61	5.51031e-61		1.71072e-17	9.06683e-18		7.95483e-40	4.13651e-40		1.01348e-39	3.95256e-40
90	5.30558e-11	7.42781e-16		1.32183e-159	7.40227e-160		6.33588e-26	3.10458e-26		2.64042e-61	1.53144e-61		1.45586e-17	7.71608e-18		3.79878e-40	1.97537e-40		4.85299e-40	1.89267e-40
91	5.29102e-11	7.40743e-16		2.97081e-161	1.66365e-161		4.35356e-26	2.13325e-26		7.33835e-62	4.25624e-62		1.23897e-17	6.56656e-18		1.81409e-40	9.43325e-41		2.32383e-40	9.06295e-41
92	5.27663e-11	7.38729e-16		6.67686e-163	3.73904e-163		2.99146e-26	1.46581e-26		2.0395e-62	1.18291e-62		1.05439e-17	5.58829e-18		8.66307e-41	4.5048e-41		1.11276e-40	4.33975e-41
93	5.26242e-11	7.36739e-16		1.50062e-164	8.40345e-165		2.05551e-26	1.0072e-26		5.66824e-63	3.28758e-63		8.97314e-18	4.75576e-18		4.137e-41	2.15124e-41		5.32839e-41	2.07807e-41
94	5.24837e-11	7.34772e-16		3.37261e-166	1.88866e-166		1.4124e-26	6.92076e-27		1.57534e-63	9.13696e-64		7.63635e-18	4.04726e-18		1.9756e-41	1.02731e-41		2.55148e-41	9.95076e-42
95	5.23448e-11	7.32827e-16		7.57991e-168	4.24475e-168		9.705e-27	4.75545e-27		4.37823e-64	2.53938e-64		6.4987e-18	3.44431e-18		9.43437e-42	4.90587e-42		1.22176e-41	4.76488e-42
96	5.22074e-11	7.30904e-16		1.70358e-169	9.54003e-170		6.66858e-27	3.2676e-27		1.21681e-64	7.05752e-65		5.53055e-18	2.93119e-18		4.50533e-42	2.34277e-42		5.85036e-42	2.28164e-42
97	5.20715e-11	7.29001e-16		3.82877e-171	2.14411e-171		4.58217e-27	2.24526e-27		3.38181e-65	1.96145e-65		4.70662e-18	2.49451e-18		2.15149e-42	1.11878e-42		2.80142e-42	1.09255e-42
98	5.19371e-11	7.27119e-16		8.60511e-173	4.81886e-173		3.14854e-27	1.54278e-27		9.39884e-66	5.45133e-66		4.00544e-18	2.12288e-18		1.02743e-42	5.34266e-43		1.34145e-42	5.23164e-43
99	5.1804e-11	7.25256e-16		1.93399e-174	1.08303e-174		2.16345e-27	1.06009e-27		2.61216e-66	1.51505e-66		3.40872e-18	1.80662e-18		4.90645e-43	2.55135e-43		6.42346e-43	2.50515e-43
100	5.16723e-11	7.23413e-16		4.34661e-176	2.4341e-176		1.48657e-27	7.28418e-28		7.2598e-67	4.21068e-67		2.9009e-18	1.53748e-18		2.34305e-43	1.21838e-43		3.07585e-43	1.19958e-43
